# Supplementary material for: Assessment of the vasoactive-inotropic score in prognostic evaluation of critical patients following noncardiac surgery: a retrospective, observational study
Source: BMC Anesthesiol. 2026 Mar 9;26:239. doi: 10.1186/s12871-026-03724-z (PMC13085579; doi:10.1186/s12871-026-03724-z)
Supplement: Supplementary file 4 — Supplementary Material 4. [file 12871_2026_3724_MOESM4_ESM.xlsx]

## Sheet: Sheet1
Supplemental Table 1. Baseline characteristics and clinical outcomes of study population stratified by 28-day survival outcomes
Variables	Total (n = 3365)	Alive (n = 2944)	Dead (n = 421)	p
Male, n (%)	2258 (67.1)	1963 (66.7)	295 (70.1)	0.183
Age (years)	59 (47, 69)	58 (47, 69)	62 (52, 75)	< 0.001
BMI (kg/m)	22.5 (20.1, 24.8)	22.6 (20.2, 24.8)	21.7 (19.6, 24.2)	< 0.001
CCI, points	4 (2, 5)	3 (2, 5)	4 (3, 6)	< 0.001
APACHE II, points	16 (12, 20)	15 (12, 19)	22 (16, 27)	< 0.001
SOFA, points	3 (2, 5)	2 (2, 5)	4 (2, 6)	< 0.001
VIS average, points	0 (0, 19.2)	0 (0, 15.4)	18.5 (0, 57.8)	< 0.001
VIS max, points	1.2 (0, 25)	0 (0, 20)	25 (0, 80)	< 0.001
VIS max group, n (%)				< 0.001
Group 1	1899 (56.4)	1756 (59.6)	143 (34)
Group 2	372 (11.1)	337 (11.4)	35 (8.3)
Group 3	414 (12.3)	364 (12.4)	50 (11.9)
Group 4	221 (6.6)	183 (6.2)	38 (9)
Group 5	459 (13.6)	304 (10.3)	155 (36.8)
CVP average (mmHg)	6.9 (5.7, 8.5)	6.9 (5.7, 8.5)	7.2 (5.7, 9)	0.015
Lactate max (mmol/L)	2.5 (1.6, 4.1)	2.4 (1.5, 3.8)	4.1 (2.4, 10.1)	< 0.001
PCT max (ng/mL)	1.6 (0.3, 7.3)	1.4 (0.3, 6.3)	4.1 (1.2, 18.6)	< 0.001
CRP max (mg/mL)	72.5 (30.5, 133.9)	67.5 (28, 125.3)	108 (47.8, 195.5)	< 0.001
Fluid-balance (mL)	-72.1 (-638, 371)	-97.5 (-644, 332.6)	0 (-584.5, 913.9)	< 0.001
Sepsis flag, n (%)	1965 (58.4)	1675 (56.9)	290 (68.9)	< 0.001
ICU LOS (days)	2.9 (1.7, 6.1)	2.8 (1.7, 5.6)	5.2 (2.4, 11)	< 0.001
Hospital LOS (days)	24 (15, 41)	24 (15, 41)	22 (13, 37)	0.002
ICU mortality, n (%)	118 (3.5)	6 (0.2)	112 (26.6)	< 0.001
Hospital mortality, n (%)	269 (8)	63 (2.1)	206 (48.9)	< 0.001
BMI: body mass index, COPD: chronic obstructive pulmonary disease, CHD: chronic heart failure, CKD: chronic kidney disease, CCI: Charlson Comorbidity Index, APACHE II: Acute Physiology and Chronic Health Evaluation II, SOFA: sequential organ failure assessment, VIS: Vasoactive-Inotropic Score, SBP: systolic blood pressure, DBP: diastolic blood pressure, MAP: mean arterial pressure, CVP: central v…
