# Supplementary material for: Assessment of the vasoactive-inotropic score in prognostic evaluation of critical patients following noncardiac surgery: a retrospective, observational study
Source: BMC Anesthesiol. 2026 Mar 9;26:239. doi: 10.1186/s12871-026-03724-z (PMC13085579; doi:10.1186/s12871-026-03724-z)
Supplement: Supplementary file 5 — Supplementary Material 5. [file 12871_2026_3724_MOESM5_ESM.xlsx]

## Sheet: Sheet1
Supplemental Table 2. Baseline characteristics and clinical outcomes of study population stratified by sepsis flag.
Variables	Total (n = 3365)	0 (n = 1400)	1 (n = 1965)	p
Male, n (%)	2258 (67.1)	897 (64.1)	1361 (69.3)	0.002
Age (years)	59 (47, 69)	57.5 (43, 69)	60 (49, 69)	< 0.001
BMI (kg/m)	22.5 (20.1, 24.8)	22.2 (19.9, 24.5)	22.6 (20.2, 24.9)	0.01
CCI, points	4 (2, 5)	3 (2, 5)	4 (3, 5)	< 0.001
APACHE II, points	16 (12, 20)	13 (11, 18)	17 (13, 22)	< 0.001
SOFA, points	3 (2, 5)	2 (1, 4)	3 (2, 5)	< 0.001
VIS average, points	0 (0, 19.2)	0 (0, 1.9)	10.1 (0, 27.1)	< 0.001
VIS max, points	1.2 (0, 25)	0 (0, 6)	10 (0, 36)	< 0.001
VIS max group, n (%)				< 0.001
Group 1	1899 (56.4)	1046 (74.7)	853 (43.4)
Group 2	372 (11.1)	133 (9.5)	239 (12.2)
Group 3	414 (12.3)	104 (7.4)	310 (15.8)
Group 4	221 (6.6)	42 (3)	179 (9.1)
Group 5	459 (13.6)	75 (5.4)	384 (19.5)
CVP average (mmHg)	6.9 (5.7, 8.5)	6.4 (5.4, 8)	7.1 (5.8, 8.7)	< 0.001
Lactate max (mmol/L)	2.5 (1.6, 4.1)	2.3 (1.5, 3.7)	2.7 (1.7, 4.4)	< 0.001
PCT max (ng/mL)	1.6 (0.3, 7.3)	0.6 (0.1, 2.7)	2.8 (0.8, 11.3)	< 0.001
CRP max (mg/mL)	72.5 (30.5, 133.9)	55.9 (21.1, 106.2)	86.9 (39.9, 154.4)	< 0.001
Fluid-balance (mL)	-72.1 (-638, 371)	0 (-483.9, 295.2)	-159.8 (-752.5, 449)	0.012
ICU LOS (days)	2.9 (1.7, 6.1)	1.8 (1.2, 3.1)	4.1 (2.5, 8.1)	< 0.001
Hospital LOS (days)	24 (15, 41)	20 (13, 31)	27 (18, 45)	< 0.001
ICU mortality, n (%)	118 (3.5)	31 (2.2)	87 (4.4)	< 0.001
Hospital mortality, n (%)	269 (8)	82 (5.9)	187 (9.5)	< 0.001
28-day mortality, n (%)	421 (12.5)	131 (9.4)	290 (14.8)	< 0.001
BMI: body mass index, COPD: chronic obstructive pulmonary disease, CHD: chronic heart failure, CKD: chronic kidney disease, CCI: Charlson Comorbidity Index, APACHE II: Acute Physiology and Chronic Health Evaluation II, SOFA: sequential organ failure assessment, VIS: Vasoactive-Inotropic Score, SBP: systolic blood pressure, DBP: diastolic blood pressure, MAP: mean arterial pressure, CVP: central v…
