# Supplementary material for: Assessment of the vasoactive-inotropic score in prognostic evaluation of critical patients following noncardiac surgery: a retrospective, observational study
Source: BMC Anesthesiol. 2026 Mar 9;26:239. doi: 10.1186/s12871-026-03724-z (PMC13085579; doi:10.1186/s12871-026-03724-z)
Supplement: Supplementary file 6 — Supplementary Material 6. [file 12871_2026_3724_MOESM6_ESM.xlsx]

## Sheet: Sheet1
Related Table 1. Collinearity analysis for 28-day mortality
	VIF
Sex	1.034
Age	1.58
CCI	1.535
APACHE_II	1.271
VISmaxgroup	1.343
Sepsis	1.16
Lactate_max	1.227
CCI: Charlson Comorbidity Index, APACHE II: Acute Physiology and Chronic Health Evaluation II
